# Supplementary material for: Unravelling the prognostic and operative role of intratumoural microbiota in non‐small cell lung cancer: Insights from 16S rRNA and RNA sequencing
Source: Clin Transl Med. 2025 Jan 3;15(1):e70156. doi: 10.1002/ctm2.70156 (PMC11702424; doi:10.1002/ctm2.70156)
Supplement: Supplementary file 5 — Supporting Information [file CTM2-15-e70156-s006.xlsx]

## Sheet: Table S1
Table S1. Clinical characteristics of the NSCLC patients
Characteristics	LUAD (n=17)	LUSC (n=13)	All Samples
Gender, n(%)
female	6(35.3%)	1(8%)	7(23.3%)
male	11(64.7%)	12(92%)	23(76.7%)
Age,mean±SD	64.12 ± 8.32	64.54 ± 9.52	64.30 ± 8.70
Smoking Status, n(%)
Never	7(41.2%)	2(15.3%)	9(30%)
Former	0(0%)	2(15.3%)	2(6.7%)
Current	10(58.8%)	9(69.4%)	19(63.3%)
Pathologic stage, n(%)
II-IIIA	8 (47.1%)	10 (76.9%)	18(60.0%)
IIIB	4 (23.5%)	3 (23.1%)	7(23.3%)
IV	5 (29.4%)	0 (0%)	5(16.7%)
OS time(median)/day	885	1019	952
PFS time(median)/day	465	791	526.5

## Sheet: Table S2
Table S2. Clinical information of 30 patients
Samples	Age	Gender	Smoke	Pstage	Pathology	histology (predominant)	Relapse	PFS/day	Dead	OS/day	Lymph node
P1	70	male	smoking	2A	aden	IA	0	542	0	542	0
P2	64	female	never	3B	aden	solid type	1	53	1	364	1
P3	60	male	smoking	3B	aden	IA	1	22	1	153	1
P4	59	male	smoking	3A	aden	Acinar type	1	371	0	1939	1
P5	70	male	smoking	3B	aden	Solid type	1	540	1	1116	1
P6	62	male	smoking	3A	aden	Lepidic type	1	513	1	513	1
P7	49	male	smoking	3B	squ	squ	1	737	1	818	0
P8	64	male	smoking	3A	squ	squ	1	895	1	1019	1
P9	59	male	smoking	3B	squ	squ	1	76	1	293	1
P10	70	male	smoking	3A	squ	squ	0	1913	0	1916	0
P11	58	male	smoking	3A	squ	squ	1	293	1	293	1
P12	79	male	smoking	3A	squ	squ	0	1894	0	1894	0
P13	57	male	smoking	3A	aden	Solid type	0	465	0	465	1
P14	83	male	never	3A	aden	Acinar type	0	265	unknow	unknow	0
P15	65	male	smoking	4	aden	aden	1	150	1	236	0
P16	55	female	never	4	aden	Papillary type	0	694	1	1391	0
P17	83	male	former	3A	squ	squ	1	348	1	363	0
P18	66	male	smoking	3A	aden	Acinar type	1	250	1	885	1
P19	61	male	smoking	3B	aden	Solid type	0	1799	0	1869	1
P20	66	female	never	3A	aden	Acinar type	0	459	unknow	unknow	1
P21	69	male	former	3A	squ	squ	0	1640	0	1863	1
P22	60	male	never	3A	squ	squ	1	93	1	231	0
P23	71	female	never	3A	aden	Acinar type	0	1893	0	1908	0
P24	68	female	never	3B	squ	squ	1	791	0	1871	1
P25	61	female	never	4	aden	Acinar type	1	656	0	1813	1
P26	74	female	never	4	aden	Solid type	1	85	1	85	1
P27	46	male	smoking	4	aden	Papillary type	0	1734	0	1890	1
P28	65	male	smoking	3A	squ	squ	0	272	0	272	1
P29	53	male	smoking	3A	squ	squ	0	1956	0	1989	0
P30	62	male	smoking	3A	squ	squ	0	1191	0	1784	1
IA:Invasive adenocarcinoma

## Sheet: Table S3
Table S3. Details of the Diagnostic Model
Microbial genera	Coef
Lachnospira	0.495369
Dubosiella	2.74515
Paenibacillus	2.16769
Aerococcus	2.53409
Cloacibacterium	1.23819
Model=Lachnospira*0.4953694+Dubosiella* 2.7451477+Paenibacillus*2.167691+Aerococcus *2.5340938+Cloacibacterium*1.2381936

## Sheet: Table S4
Table S4. The PFS related genes of the protective microbiota cluster
gene	genus	cor	p.value	qvalue
HEPACAM	Lysinibacillus	0.897536	9.71e-11	1.67e-06
SAMD4B	Nakamurella	0.83225	4.01e-08	0.000344559
PHKG1	Flavobacterium	0.813635	1.41e-07	0.000806325
CAMK2G	Atopostipes	0.807008	2.13e-07	0.000914885
ACER2	Paludibacter	0.802583	2.78e-07	0.000956629
PI4KAP1	Flavobacterium	0.778263	1.08e-06	0.00233245
ODC1	Atopostipes	0.77055	1.61e-06	0.00280124
SIPA1L3	Hirschia	0.770363	1.63e-06	0.00280124
HOXA1	Flavobacterium	0.760228	2.68e-06	0.00360533
PCDHGB5	Nakamurella	0.759893	2.73e-06	0.00360533
SIPA1L3	Nakamurella	0.762857	2.36e-06	0.00360533
FAM84B	Lysinibacillus	0.757092	3.11e-06	0.00381935
SEC14L5	Flavobacterium	0.755661	3.33e-06	0.00381935
ZNF566	Flavobacterium	0.748857	4.56e-06	0.00490441
LNP1	Paludibacter	0.74317	5.89e-06	0.0059597
HIRA	Flavobacterium	0.737701	7.49e-06	0.00643727
HOXA1	Nakamurella	0.73797	7.4e-06	0.00643727
SAMD4B	Flavobacterium	0.735341	8.29e-06	0.00652578
SAMD4B	Ferruginibacter	0.735169	8.35e-06	0.00652578
SAMD4B	Hirschia	0.732498	9.35e-06	0.00699332
SLC14A2	Lysinibacillus	0.729066	1.08e-05	0.00774094
URGCP	Flavobacterium	0.727013	1.18e-05	0.0077806
FAM3B	Flavobacterium	0.725013	1.28e-05	0.00813482
GCNT2	Paludibacter	0.721881	1.45e-05	0.00891046
SLC52A3	Flavobacterium	0.71989	1.57e-05	0.00932063
BCR	Flavobacterium	0.711377	2.2e-05	0.0106825
GALNT12	Lysinibacillus	0.711513	2.19e-05	0.0106825
HIRA	Nakamurella	0.710215	2.3e-05	0.0106825
OTUD7B	Flavobacterium	0.715156	1.9e-05	0.0106825
SIPA1L3	Flavobacterium	0.710722	2.25e-05	0.0106825
SLC30A3	Flavobacterium	0.712363	2.11e-05	0.0106825
SORBS2	Lysinibacillus	0.714648	1.93e-05	0.0106825
THNSL2	Flavobacterium	0.713206	2.05e-05	0.0106825
UXS1	Flavobacterium	0.708394	2.46e-05	0.0111539
MIR99AHG	Lysinibacillus	0.706458	2.65e-05	0.0114063
SIPA1L3	Ferruginibacter	0.706768	2.62e-05	0.0114063
PI4KAP1	Nakamurella	0.704988	2.8e-05	0.011764
MYH11	Atopostipes	0.701853	3.15e-05	0.0129144
DLEU1	Lysinibacillus	0.697468	3.71e-05	0.014102
HIRA	Ferruginibacter	0.696997	3.77e-05	0.014102
ZNF670	Ferruginibacter	0.694528	4.13e-05	0.0150969
HOXA3	Flavobacterium	0.692161	4.49e-05	0.0160963
CAMK2G	Ferruginibacter	0.689574	4.93e-05	0.0171694
MFAP3L	Atopostipes	0.688641	5.09e-05	0.0171694
ZBTB44	Flavobacterium	0.689081	5.01e-05	0.0171694
ACTN4	Nakamurella	0.681605	6.51e-05	0.0211116
GREM2	Flavobacterium	0.682144	6.39e-05	0.0211116
ZNF507	Nakamurella	0.680208	6.82e-05	0.0217371
ALDH4A1	Paludibacter	0.678893	7.14e-05	0.0223207
CDK13	Flavobacterium	0.676441	7.76e-05	0.0236911
HOXA6	Flavobacterium	0.676077	7.85e-05	0.0236911
LEFTY1	Flavobacterium	0.674009	8.42e-05	0.0249544
AFDN	Flavobacterium	0.671847	9.04e-05	0.0263609
NUPR2	Flavobacterium	0.670459	9.47e-05	0.027138
APOC1P1	Syntrophorhabdus	0.668313	0.000101584	0.0286417
CAMK2G	Nakamurella	0.666656	0.000107222	0.0297437
FAM19A4	Atopostipes	0.665805	0.000110223	0.0300909
PNKD	Flavobacterium	0.664879	0.000113572	0.0305208
SLC52A3	Nakamurella	0.663804	0.000117576	0.0311107
SEPT14P2	Lysinibacillus	0.66296	0.000120805	0.0314807
ASTE1	Paludibacter	0.661405	0.000126962	0.0325914
ZNF727	Flavobacterium	0.658823	0.000137801	0.0343483
IQCA1	Flavobacterium	0.657166	0.000145179	0.035344
ZNF507	Ferruginibacter	0.657007	0.000145905	0.035344
HOXA4	Flavobacterium	0.654112	0.000159698	0.0381479
CAMK2G	Hirschia	0.652889	0.000165867	0.0385507
ARID1B	Flavobacterium	0.652134	0.000169777	0.0389332
ZBTB18	Lysinibacillus	0.650972	0.000175955	0.0394881
SENP2	Ferruginibacter	0.65009	0.000180776	0.0398612
SLC16A13	Flavobacterium	0.646882	0.000199306	0.0433908
EPS8	Paludibacter	0.64545	0.000208108	0.0441883
MROH2A	Flavobacterium	0.644249	0.000215752	0.0452527
ATF7IP2	Lysinibacillus	0.6411	0.000236976	0.0491054
HOXA1	Ferruginibacter	0.640567	0.000240746	0.0492928
RBM11	Flavobacterium	0.638404	0.000256596	0.0513161
ZNF670	Nakamurella	0.638758	0.000253943	0.0513161
USP51	Flavobacterium	0.63558	0.000278664	0.0538511
URGCP	Nakamurella	0.6345	0.000287535	0.054948
FAM3B	Lysinibacillus	0.633295	0.000297721	0.0549742
GNAZ	Flavobacterium	0.632978	0.000300458	0.0549742
RTL10	Flavobacterium	0.633507	0.000295908	0.0549742
SIPA1L3	Atopostipes	0.633084	0.000299543	0.0549742
ACTN4	Flavobacterium	0.632112	0.000308038	0.0557678
TNRC18	Flavobacterium	0.630745	0.000320344	0.0573917
SLC52A3	Ferruginibacter	0.630133	0.000325988	0.0578008
AJUBA	Flavobacterium	0.629187	0.000334891	0.0587734
B4GALNT3	Flavobacterium	0.627401	0.000352281	0.0588377
CDK13	Hirschia	0.627241	0.00035388	0.0588377
GNAZ	Nakamurella	0.627051	0.000355784	0.0588377
GTF2IP4	Flavobacterium	0.627286	0.00035343	0.0588377
PCDHGB5	Flavobacterium	0.628346	0.000342982	0.0588377
PI4KAP1	Hirschia	0.628281	0.000343618	0.0588377
ACTN4	Ferruginibacter	0.625741	0.000369156	0.0598973
CYP4A11	Hirschia	0.624949	0.000377457	0.06011
ZNF507	Hirschia	0.625073	0.000376145	0.06011
CRNDE	Lysinibacillus	0.622415	0.000405107	0.0610193
HOXA4	Nakamurella	0.621537	0.000415097	0.0610193
LIPT1	Flavobacterium	0.621818	0.00041188	0.0610193
NFRKB	Flavobacterium	0.621748	0.000412679	0.0610193
SEC14L5	Nakamurella	0.622649	0.00040248	0.0610193
TINCR	Nakamurella	0.623643	0.000391493	0.0610193
TINCR	Atopostipes	0.621912	0.0004108	0.0610193
TULP4	Flavobacterium	0.622137	0.000408249	0.0610193
PHKG1	Nakamurella	0.619796	0.000435545	0.062949
ZNF507	Flavobacterium	0.61922	0.000442504	0.0634219
HOXA3	Nakamurella	0.617111	0.000468814	0.0666374
AGAP4	Hirschia	0.615084	0.000495378	0.0690807
NFIB	Lysinibacillus	0.614886	0.000498052	0.0690807
PCDHGB5	Ferruginibacter	0.615316	0.000492272	0.0690807
MLXIPL	Flavobacterium	0.613957	0.000510722	0.0702713
SLC25A33	Paludibacter	0.61343	0.000518028	0.070287
GCNT2	Ferruginibacter	0.612688	0.00052848	0.07046
MAP7	Flavobacterium	0.611671	0.000543104	0.0716863
E2F6P1	Flavobacterium	0.608961	0.000583835	0.0749356
BCR	Nakamurella	0.608034	0.00059836	0.076231
SEC14L5	Ferruginibacter	0.607248	0.000610923	0.0772593
LRIG1	Paludibacter	0.606675	0.000620217	0.0772979
ZSCAN31	Flavobacterium	0.606914	0.000616326	0.0772979
SCIN	Hirschia	0.60307	0.000681663	0.0831484
THAP4	Flavobacterium	0.603195	0.000679446	0.0831484
ATPAF1	Flavobacterium	0.600121	0.000735799	0.0862073
CES1P1	Paludibacter	0.601085	0.000717701	0.0862073
CYP4A11	Nakamurella	0.599543	0.000746839	0.0862073
FAM3D	Paludibacter	0.600094	0.000736316	0.0862073
NAXD	Flavobacterium	0.599915	0.000739721	0.0862073
USP54	Atopostipes	0.60045	0.000729573	0.0862073
MYH11	Ferruginibacter	0.598388	0.000769327	0.0870504
SLC12A2	Flavobacterium	0.598566	0.000765819	0.0870504
SLC52A3	Hirschia	0.596754	0.000802176	0.090174
RGS9BP	Nakamurella	0.594339	0.000852931	0.0946423
ZNF566	Nakamurella	0.593414	0.000873095	0.0962587
C15orf59	Atopostipes	0.592024	0.000904201	0.0984263
AUTS2	Flavobacterium	0.591468	0.000916899	0.0985609
RPS23	Flavobacterium	-0.590471	0.000940083	0.100425
DCAF11	Paludibacter	0.589822	0.000955437	0.101436
HTRA4	Syntrophorhabdus	0.587787	0.00100501	0.104128
KCTD15	Atopostipes	0.588007	0.000999544	0.104128
TP53INP1	Syntrophorhabdus	0.587836	0.00100379	0.104128
B4GALNT3	Nakamurella	0.585579	0.00106131	0.106853
RAB4A	Atopostipes	0.585301	0.00106859	0.106853
ZNF711	Flavobacterium	0.584332	0.0010943	0.108791
DPY19L3	Flavobacterium	0.583112	0.00112746	0.110807
SYNE2	Flavobacterium	0.583112	0.00112746	0.110807
CHODL	Ferruginibacter	0.582734	0.0011379	0.110869
TINCR	Ferruginibacter	0.582623	0.00114098	0.110869
EPS8	Ferruginibacter	0.580955	0.00118818	0.113283
MROH2A	Candidatus_Cloacimonas	0.581422	0.00117481	0.113283
PCDHGB5	Hirschia	0.581101	0.00118399	0.113283
SERBP1P6	Nakamurella	0.580816	0.00119218	0.113283
ZNF670	Atopostipes	0.580414	0.00120386	0.113765
OTUD3	Flavobacterium	0.580069	0.00121395	0.114091
SHROOM2	Flavobacterium	0.579415	0.00123327	0.115277
LRRC8B	Flavobacterium	0.579106	0.00124249	0.115512
APOC1P1	Candidatus_Cloacimonas	0.577699	0.00128523	0.116674
MYH11	Nakamurella	0.577585	0.00128877	0.116674
NOVA1	Lysinibacillus	0.57758	0.00128891	0.116674
PLA2G4A	Hirschia	0.578131	0.00127199	0.116674
ZNF566	Hirschia	0.578219	0.00126928	0.116674
AGAP4	Nakamurella	0.57694	0.00130882	0.117855
BCR	Ferruginibacter	0.576255	0.00133042	0.119177
EVPL	Hirschia	0.575459	0.00135594	0.120718
RPS14	Flavobacterium	-0.575282	0.00136167	0.120718
LIPT1	Nakamurella	0.574938	0.00137284	0.120754
SEPT5	Nakamurella	0.574838	0.00137612	0.120754
SH3BGRL2	Flavobacterium	0.574042	0.00140237	0.122433
ZBTB44	Nakamurella	0.573396	0.001424	0.123694
NR5A1	Flavobacterium	0.572361	0.00145923	0.124244
POU2F3	Flavobacterium	0.572689	0.00144799	0.124244
PPARA	Atopostipes	0.572586	0.00145151	0.124244
SEPT5	Hirschia	0.571759	0.00148011	0.125401
NPLOC4	Flavobacterium	0.570857	0.00151181	0.126837
RIMKLA	Flavobacterium	0.571	0.00150675	0.126837
B4GALNT3	Hirschia	0.569826	0.0015488	0.12931
EVPL	Flavobacterium	0.567919	0.00161925	0.134057
URGCP	Hirschia	0.567866	0.00162125	0.134057
NR5A1	Nakamurella	0.566551	0.00167148	0.13728
SEPT5	Atopostipes	0.56643	0.00167619	0.13728
FOXJ3	Flavobacterium	0.565901	0.00169682	0.137326
PTK2	Flavobacterium	0.566201	0.0016851	0.137326
ZNF618	Flavobacterium	0.565802	0.00170071	0.137326
ATG4B	Flavobacterium	0.565565	0.00171003	0.137434
AGAP4	Flavobacterium	0.565316	0.0017199	0.137584
ODC1	Hirschia	0.564256	0.00176238	0.14033
GCNT2	Atopostipes	0.564055	0.00177058	0.140332
STARD7	Ferruginibacter	0.563262	0.0018031	0.142255
PLA2G4A	Flavobacterium	0.560946	0.00190101	0.149295
KMT5A	Atopostipes	0.560318	0.00192837	0.14975
MLXIPL	Nakamurella	0.560214	0.00193294	0.14975
RBMXL1	Flavobacterium	0.560237	0.00193194	0.14975
HOXA6	Nakamurella	0.560004	0.00194215	0.149789
SOSTDC1	Atopostipes	0.559714	0.00195499	0.150106
DPYSL3	Candidatus_Cloacimonas	0.559226	0.00197671	0.150431
PHKB	Lysinibacillus	0.559243	0.00197597	0.150431
DESI2	Paludibacter	0.558975	0.00198797	0.150622
ZNF670	Flavobacterium	0.557544	0.00205324	0.154885
HEY2	Syntrophorhabdus	0.557058	0.00207579	0.155902
CNOT4	Paludibacter	0.556376	0.00210783	0.156261
GGT6	Flavobacterium	0.556498	0.00210209	0.156261
CKB	Flavobacterium	0.555434	0.00215279	0.158909
C11orf52	Lysinibacillus	0.554032	0.00222124	0.162566
ZNF142	Flavobacterium	0.553174	0.00226403	0.164294
ZNF496	Paludibacter	0.552986	0.0022735	0.164294
MROH2A	Syntrophorhabdus	0.552265	0.00231017	0.166157
ZNF821	Lysinibacillus	0.5521	0.00231861	0.166157
NLRX1	Flavobacterium	0.551532	0.00234793	0.16756
ZNF181	Atopostipes	0.550609	0.00239627	0.170304
DESI2	Ferruginibacter	0.548726	0.00249752	0.176769
ARVCF	Flavobacterium	0.548123	0.00253068	0.177524
DAAM1	Flavobacterium	0.547971	0.00253915	0.177524
FAM84B	Flavobacterium	0.545864	0.00265843	0.185111
SMARCD2	Atopostipes	0.545161	0.00269929	0.187198
TINCR	Hirschia	0.542774	0.00284209	0.19631
SEPT7P2	Hirschia	0.541975	0.00289131	0.198911
TFCP2	Paludibacter	0.541737	0.00290614	0.199134
SEPT5	Ferruginibacter	0.541221	0.00293844	0.199755
CCDC121	Flavobacterium	0.54098	0.00295367	0.199851
RTL10	Hirschia	0.540831	0.00296308	0.199851
PLA2G4A	Nakamurella	0.539437	0.00305259	0.204951
LEFTY1	Nakamurella	0.53884	0.0030916	0.205328
SAMD4B	Atopostipes	0.538652	0.00310397	0.205328
RACK1	Flavobacterium	-0.538064	0.00314301	0.207114
ODC1	Ferruginibacter	0.537508	0.00318024	0.208767
ZSCAN31	Ferruginibacter	0.536201	0.00326929	0.213797
DPYSL3	Syntrophorhabdus	0.535441	0.00332206	0.216425
AJUBA	Nakamurella	0.533382	0.00346872	0.217499
FZD7	Atopostipes	0.534289	0.00340349	0.217499
HOXA1	Hirschia	0.534374	0.00339739	0.217499
KRT32	Lysinibacillus	0.533535	0.00345767	0.217499
NDUFAF1	Paludibacter	0.533654	0.00344903	0.217499
OTUD3	Lysinibacillus	0.534102	0.00341684	0.217499
OTUD7B	Nakamurella	0.533552	0.0034564	0.217499
SEPT7P2	Flavobacterium	0.533259	0.00347765	0.217499
SERBP1P6	Hirschia	0.534223	0.00340816	0.217499
ZNF670	Paludibacter	0.533627	0.00345096	0.217499
MAP2	Paludibacter	0.532094	0.00356326	0.220448
PITHD1	Paludibacter	0.532131	0.00356049	0.220448
SLC25A33	Ferruginibacter	0.532338	0.00354519	0.220448
PI4KAP1	Ferruginibacter	0.530739	0.00366505	0.225125
NSA2	Flavobacterium	-0.530283	0.00369988	0.22519
ZNF703	Atopostipes	0.530211	0.00370537	0.22519
TTC30A	Paludibacter	0.529274	0.00377791	0.22879
ANKRD62	Nakamurella	0.529035	0.00379658	0.229114
NRF1	Ferruginibacter	0.528554	0.00383443	0.230589
ANKFY1	Candidatus_Cloacimonas	0.528347	0.00385085	0.230769
FAM19A4	Ferruginibacter	0.525922	0.00404731	0.238389
HIRA	Hirschia	0.526136	0.0040297	0.238389
MAP3K21	Ferruginibacter	0.526092	0.00403332	0.238389
SBSPON	Atopostipes	0.52594	0.00404585	0.238389
LIPT2	Hirschia	0.525639	0.00407085	0.238957
KBTBD6	Atopostipes	0.524503	0.00416623	0.242898
ZDHHC14	Flavobacterium	0.524651	0.00415371	0.242898
ANKFY1	Syntrophorhabdus	0.523691	0.00423564	0.245282
TSPYL5	Hirschia	0.52377	0.00422883	0.245282
RGS6	Ferruginibacter	0.523056	0.00429055	0.247628
ZSCAN31	Nakamurella	0.522055	0.00437843	0.251855
ANKRD62	Hirschia	0.521448	0.00443235	0.254106
LIPT1	Ferruginibacter	0.521233	0.00445162	0.254363
RGS9BP	Ferruginibacter	0.521063	0.00446697	0.254396
ZNF566	Ferruginibacter	0.519778	0.0045839	0.259337
SMARCD2	Ferruginibacter	0.519293	0.00462869	0.261013
UXS1	Hirschia	0.51863	0.0046906	0.262847
PCDHGB5	Atopostipes	0.518093	0.00474119	0.264752
RTL10	Nakamurella	0.517632	0.00478509	0.266339
FOXJ3	Candidatus_Cloacimonas	0.517124	0.00483372	0.268178
ACSS1	Hirschia	0.514655	0.00507648	0.274454
BCO1	Flavobacterium	0.514637	0.00507828	0.274454
PPP4R3A	Flavobacterium	0.515088	0.00503316	0.274454
SSBP3	Flavobacterium	0.514399	0.00510228	0.274454
TMEM168	Paludibacter	0.514444	0.00509772	0.274454
MTMR12	Flavobacterium	0.513769	0.00516608	0.275936
ACTN4	Atopostipes	0.512946	0.00525055	0.277555
CDK13	Nakamurella	0.513096	0.00523499	0.277555
CDK13	Lysinibacillus	0.512224	0.0053255	0.277555
NPLOC4	Lysinibacillus	0.512551	0.00529143	0.277555
ODC1	Nakamurella	0.5126	0.00528633	0.277555
STARD7	Nakamurella	0.512364	0.0053109	0.277555
TCEA3	Lysinibacillus	0.512327	0.00531482	0.277555
TSPYL5	Flavobacterium	0.512426	0.00530443	0.277555
MID1	Flavobacterium	0.511269	0.0054262	0.28195
SUSD4	Atopostipes	0.511055	0.00544899	0.282281
ACTN4	Hirschia	0.510732	0.00548351	0.282368
SEC14L5	Hirschia	0.51084	0.00547193	0.282368
SERBP1P6	Atopostipes	0.510173	0.00554364	0.284612
GNAZ	Ferruginibacter	0.510004	0.00556199	0.284704
MYH11	Hirschia	0.509431	0.00562442	0.286197
SYNE2	Nakamurella	0.509489	0.00561806	0.286197
FHDC1	Atopostipes	0.508775	0.00569664	0.289016
SYNE2	Ferruginibacter	0.508253	0.00575466	0.291101
ZDHHC2	Atopostipes	0.507974	0.00578589	0.291823
AKR1C3	Paludibacter	0.507402	0.00585037	0.294212
ACSS1	Flavobacterium	0.506993	0.0058968	0.295682
ACSS1	Atopostipes	0.506807	0.00591801	0.295883
URB1	Flavobacterium	0.506597	0.00594209	0.296226
HIST1H2BH	Paludibacter	0.50632	0.00597392	0.296952
C1orf198	Flavobacterium	0.506064	0.00600345	0.297336
PPP6R2	Paludibacter	0.505488	0.00607045	0.299157
SENP2	Paludibacter	0.504122	0.00623178	0.30623
AGAP4	Ferruginibacter	0.50391	0.00625723	0.306604
ST3GAL3	Flavobacterium	0.503475	0.0063095	0.308287
E2F6P1	Atopostipes	0.503307	0.00632975	0.3084
ADI1	Lysinibacillus	0.502701	0.00640356	0.311115
DPY19L3	Atopostipes	0.501776	0.00651745	0.314197
TUBGCP2	Hirschia	-0.501857	0.00650741	0.314197
RYK	Atopostipes	0.501547	0.00654581	0.314473
DESI2	Atopostipes	0.501291	0.00657785	0.315132
KIAA1671	Atopostipes	0.5005	0.00667737	0.316375
PLXNA2	Lysinibacillus	0.500619	0.00666232	0.316375
SERBP1P6	Flavobacterium	0.500727	0.0066487	0.316375
MAP3K21	Hirschia	0.500275	0.00670591	0.316854
GPBP1L1	Flavobacterium	0.499428	0.00681428	0.319343
RAB40B	Hirschia	0.499552	0.00679834	0.319343
GPR82	Atopostipes	-0.499044	0.00686383	0.320791
C11orf52	Flavobacterium	0.49866	0.00691378	0.321379
URGCP	Lysinibacillus	0.498708	0.00690756	0.321379
AKR1C3	Ferruginibacter	0.498431	0.00694364	0.321897
COL9A1	Flavobacterium	0.498133	0.00698284	0.321978
IL17D	Atopostipes	0.498244	0.00696822	0.321978
NPLOC4	Hirschia	0.497645	0.00704724	0.322355
PLA2G4A	Lysinibacillus	0.497713	0.00703817	0.322355
ZNF670	Hirschia	0.49765	0.00704653	0.322355
LRRC8B	Hirschia	0.496968	0.00713748	0.324821
USP13	Flavobacterium	0.496622	0.00718395	0.326007
DESI2	Nakamurella	0.495887	0.00728339	0.32965
CTDSP1	Flavobacterium	0.49552	0.00733361	0.331052
TFCP2	Ferruginibacter	0.495085	0.00739349	0.332881
CYP4A11	Flavobacterium	0.494435	0.00748363	0.334543
GLRX5	Paludibacter	0.494164	0.00752139	0.334543
PEF1	Flavobacterium	0.494012	0.0075427	0.334543
RGS9BP	Hirschia	0.49408	0.00753326	0.334543
SLCO3A1	Hirschia	0.493981	0.0075471	0.334543
SOSTDC1	Ferruginibacter	0.494236	0.00751131	0.334543
SENP2	Nakamurella	0.493526	0.00761115	0.334587
SIGLEC7	Hirschia	-0.49382	0.00756978	0.334587
USP13	Atopostipes	0.493443	0.00762293	0.334587
LRRC75B	Lysinibacillus	0.492434	0.00776703	0.33842
URGCP	Ferruginibacter	0.492264	0.00779144	0.33842
ZBTB44	Ferruginibacter	0.49226	0.00779198	0.33842
SLC11A2	Flavobacterium	0.492099	0.00781535	0.33858
LNP1	Ferruginibacter	0.491703	0.00787266	0.339368
ZNF181	Ferruginibacter	0.490561	0.00804034	0.344853
LRRC75B	Flavobacterium	0.490277	0.00808248	0.345797
FGF18	Lysinibacillus	0.490061	0.00811464	0.346312
RASL11A	Syntrophorhabdus	0.489239	0.00823818	0.349848
WDR45B	Flavobacterium	0.489343	0.00822248	0.349848
ZNF181	Nakamurella	0.4889	0.00828953	0.351162
EXPH5	Flavobacterium	0.487478	0.00850806	0.358585
FUK	Lysinibacillus	0.487512	0.00850279	0.358585
HEY2	Candidatus_Cloacimonas	0.487329	0.00853112	0.358585
SERBP1P6	Ferruginibacter	0.486953	0.00858987	0.358585
TFCP2	Hirschia	0.487117	0.00856416	0.358585
TTC30A	Ferruginibacter	0.486817	0.00861117	0.358604
ATPAF1	Paludibacter	0.486207	0.00870736	0.360108
FAM19A4	Nakamurella	0.486058	0.00873103	0.360108
ZNF181	Hirschia	0.485828	0.0087675	0.360747
BMP7	Atopostipes	0.485135	0.00887856	0.364445
RBMXL1	Nakamurella	0.48472	0.00894559	0.366322
ME2	Hirschia	-0.484546	0.00897381	0.366605
PHKG1	Hirschia	0.483953	0.00907055	0.368805
AIFM3	Flavobacterium	0.482608	0.00929315	0.376964
AJUBA	Ferruginibacter	0.482036	0.00938933	0.377498
GLRX5	Ferruginibacter	0.482115	0.00937599	0.377498
PLEKHH3	Flavobacterium	0.482264	0.00935096	0.377498
SMO	Nakamurella	0.482007	0.00939411	0.377498
SLC25A25	Paludibacter	0.481302	0.00951376	0.377892
UXS1	Nakamurella	0.481599	0.00946321	0.377892
ZNF566	Atopostipes	0.48152	0.00947675	0.377892
ZNF546	Atopostipes	0.481137	0.00954207	0.378143
UNKL	Ferruginibacter	0.48072	0.00961348	0.379225
PATZ1	Flavobacterium	0.479759	0.00978013	0.384917
CES1P1	Atopostipes	0.479542	0.00981804	0.385526
ZNF181	Flavobacterium	0.478811	0.00994679	0.389692

## Sheet: Tabke S5
Table S5. The OS related genes of the harmful microbiota cluster
gene	genus	cor	p.value	qvalue
ADAM24P	Xanthobacter	0.999922	5.35e-51	5.01e-49
C17orf77	Xanthobacter	0.999922	5.35e-51	5.01e-49
CD83P1	Xanthobacter	0.999922	5.35e-51	5.01e-49
CICP12	Xanthobacter	0.999922	5.35e-51	5.01e-49
CRYBA1	Xanthobacter	0.999922	5.35e-51	5.01e-49
CYCSP28	Xanthobacter	0.999922	5.35e-51	5.01e-49
DEFB129	Xanthobacter	0.999922	5.35e-51	5.01e-49
DRAXINP1	Xanthobacter	0.999922	5.35e-51	5.01e-49
FAM9A	Xanthobacter	0.999922	5.35e-51	5.01e-49
GIMD1	Xanthobacter	0.999922	5.35e-51	5.01e-49
HSPD1P12	Xanthobacter	0.999922	5.35e-51	5.01e-49
IPMKP1	Xanthobacter	0.999922	5.35e-51	5.01e-49
LGALS13	Xanthobacter	0.999922	5.35e-51	5.01e-49
MESTP3	Xanthobacter	0.999922	5.35e-51	5.01e-49
NANOGNBP1	Xanthobacter	0.999922	5.35e-51	5.01e-49
NFE2L3P1	Xanthobacter	0.999922	5.35e-51	5.01e-49
OR10J1	Xanthobacter	0.999922	5.35e-51	5.01e-49
OR1I1	Xanthobacter	0.999922	5.35e-51	5.01e-49
PGAM1P10	Xanthobacter	0.999922	5.35e-51	5.01e-49
PHBP11	Xanthobacter	0.999922	5.35e-51	5.01e-49
PPP1R2P6	Xanthobacter	0.999922	5.35e-51	5.01e-49
PRR20A	Xanthobacter	0.999922	5.35e-51	5.01e-49
PRR20B	Xanthobacter	0.999922	5.35e-51	5.01e-49
PRR20D	Xanthobacter	0.999922	5.35e-51	5.01e-49
PRR20E	Xanthobacter	0.999922	5.35e-51	5.01e-49
RN7SKP179	Xanthobacter	0.999922	5.35e-51	5.01e-49
RPS20P10	Xanthobacter	0.999922	5.35e-51	5.01e-49
RPSAP45	Xanthobacter	0.999922	5.35e-51	5.01e-49
SSX8	Xanthobacter	0.999922	5.35e-51	5.01e-49
TMEM247	Xanthobacter	0.999922	5.35e-51	5.01e-49
TRMT112P3	Xanthobacter	0.999922	5.35e-51	5.01e-49
VENTXP7	Xanthobacter	0.999922	5.35e-51	5.01e-49
VPS35P1	Xanthobacter	0.999922	5.35e-51	5.01e-49
ZNF736P11Y	Xanthobacter	0.999922	5.35e-51	5.01e-49
CGA	Xanthobacter	0.999908	4.05e-50	3.75e-48
PRSS56	Xanthobacter	0.999106	2.94e-37	2.65e-35
OR2AT1P	Xanthobacter	0.998474	3.07e-34	2.71e-32
MYPN	Xanthobacter	0.994936	1.78e-27	1.43e-25
PRSS56	Methylophilus	0.994871	2.1e-27	1.67e-25
FIBCD1	Xanthobacter	0.993752	2.71e-26	2.14e-24
RNASET2	Xanthobacter	0.991409	1.68e-24	1.31e-22
ADAM24P	Methylophilus	0.990775	4.23e-24	1.79e-22
C17orf77	Methylophilus	0.990775	4.23e-24	1.79e-22
CD83P1	Methylophilus	0.990775	4.23e-24	1.79e-22
CGA	Methylophilus	0.99079	4.14e-24	1.79e-22
CICP12	Methylophilus	0.990775	4.23e-24	1.79e-22
CRYBA1	Methylophilus	0.990775	4.23e-24	1.79e-22
CYCSP28	Methylophilus	0.990775	4.23e-24	1.79e-22
DEFB129	Methylophilus	0.990775	4.23e-24	1.79e-22
DRAXINP1	Methylophilus	0.990775	4.23e-24	1.79e-22
FAM9A	Methylophilus	0.990775	4.23e-24	1.79e-22
GIMD1	Methylophilus	0.990775	4.23e-24	1.79e-22
HSPD1P12	Methylophilus	0.990775	4.23e-24	1.79e-22
IPMKP1	Methylophilus	0.990775	4.23e-24	1.79e-22
LGALS13	Methylophilus	0.990775	4.23e-24	1.79e-22
MESTP3	Methylophilus	0.990775	4.23e-24	1.79e-22
NANOGNBP1	Methylophilus	0.990775	4.23e-24	1.79e-22
NFE2L3P1	Methylophilus	0.990775	4.23e-24	1.79e-22
OR10J1	Methylophilus	0.990775	4.23e-24	1.79e-22
OR1I1	Methylophilus	0.990775	4.23e-24	1.79e-22
PGAM1P10	Methylophilus	0.990775	4.23e-24	1.79e-22
PHBP11	Methylophilus	0.990775	4.23e-24	1.79e-22
PPP1R2P6	Methylophilus	0.990775	4.23e-24	1.79e-22
PRR20A	Methylophilus	0.990775	4.23e-24	1.79e-22
PRR20B	Methylophilus	0.990775	4.23e-24	1.79e-22
PRR20D	Methylophilus	0.990775	4.23e-24	1.79e-22
PRR20E	Methylophilus	0.990775	4.23e-24	1.79e-22
RN7SKP179	Methylophilus	0.990775	4.23e-24	1.79e-22
RPS20P10	Methylophilus	0.990775	4.23e-24	1.79e-22
RPSAP45	Methylophilus	0.990775	4.23e-24	1.79e-22
SSX8	Methylophilus	0.990775	4.23e-24	1.79e-22
TMEM247	Methylophilus	0.990775	4.23e-24	1.79e-22
TRMT112P3	Methylophilus	0.990775	4.23e-24	1.79e-22
VENTXP7	Methylophilus	0.990775	4.23e-24	1.79e-22
VPS35P1	Methylophilus	0.990775	4.23e-24	1.79e-22
ZNF736P11Y	Methylophilus	0.990775	4.23e-24	1.79e-22
FIBCD1	Methylophilus	0.989089	3.71e-23	1.52e-21
OR2AT1P	Methylophilus	0.98904	3.93e-23	1.6e-21
UGT2B7	Methylophilus	0.988766	5.41e-23	2.19e-21
UGT2B7	Xanthobacter	0.987269	2.73e-22	1.09e-20
SLC6A19	Xanthobacter	0.986596	5.31e-22	2.11e-20
MYPN	Methylophilus	0.986484	5.91e-22	2.33e-20
C20orf141	Methylophilus	0.985484	1.49e-21	5.8e-20
RNASET2	Methylophilus	0.981451	3.52e-20	1.36e-18
AKAP12	Methylophilus	0.977463	4.33e-19	1.63e-17
AKAP12	Xanthobacter	0.977034	5.52e-19	2.07e-17
SLC6A19	Methylophilus	0.976236	8.57e-19	3.18e-17
C20orf141	Xanthobacter	0.975745	1.11e-18	4.09e-17
RAB42	Xanthobacter	0.974196	2.47e-18	8.99e-17
GRAMD1B	Xanthobacter	0.972061	6.86e-18	2.48e-16
RAB42	Methylophilus	0.968072	3.8e-17	1.36e-15
GCKR	Methylophilus	0.96482	1.32e-16	4.7e-15
KCNH5	Methylophilus	0.963419	2.17e-16	7.68e-15
GRAMD1B	Methylophilus	0.962423	3.06e-16	1.08e-14
FAM9B	Xanthobacter	0.955302	2.81e-15	9.74e-14
FAM9B	Methylophilus	0.945011	3.91e-14	1.35e-12
KCNH5	Xanthobacter	0.94354	5.47e-14	1.86e-12
GCKR	Xanthobacter	0.934268	3.74e-13	1.24e-11
TPBGL	Xanthobacter	0.930711	7.28e-13	2.39e-11
RPS14P4	Xanthobacter	0.925703	1.75e-12	5.71e-11
TPBGL	Methylophilus	0.925508	1.81e-12	5.87e-11
SLC6A17	Xanthobacter	0.922562	2.95e-12	9.48e-11
PTGS1	Xanthobacter	0.919703	4.64e-12	1.48e-10
SLC6A17	Methylophilus	0.91606	8.1e-12	2.57e-10
RPS14P4	Methylophilus	0.913667	1.15e-11	3.64e-10
PTGS1	Methylophilus	0.909973	1.94e-11	6.09e-10
OR2AT4	Xanthobacter	0.90373	4.48e-11	1.39e-09
DNER	Methylophilus	0.893799	1.51e-10	4.67e-09
OR2AT4	Methylophilus	0.892998	1.66e-10	5.08e-09
ERO1A	Methylophilus	0.88792	2.95e-10	8.94e-09
FAM133CP	Xanthobacter	0.883277	4.86e-10	1.46e-08
ERO1A	Xanthobacter	0.880587	6.44e-10	1.93e-08
FAM133CP	Methylophilus	0.870507	1.74e-09	5.15e-08
DNER	Xanthobacter	0.86982	1.86e-09	5.47e-08
QARS	Methylophilus	0.864236	3.1e-09	9.07e-08
C8orf87	Xanthobacter	0.863935	3.18e-09	9.28e-08
FXYD2	Xanthobacter	0.86318	3.41e-09	9.89e-08
PAK3	Xanthobacter	0.857579	5.55e-09	1.59e-07
PDE10A	Methylophilus	0.856029	6.33e-09	1.8e-07
KRT73	Woeseia	0.853433	7.86e-09	2.23e-07
FXYD2	Methylophilus	0.852855	8.25e-09	2.33e-07
PAK3	Methylophilus	0.851638	9.11e-09	2.57e-07
C8orf87	Methylophilus	0.850615	9.91e-09	2.76e-07
QARS	Xanthobacter	0.849016	1.13e-08	3.13e-07
GATA3	Xanthobacter	0.835291	3.22e-08	8.64e-07
GATA3	Methylophilus	0.828718	5.14e-08	1.38e-06
PDE10A	Xanthobacter	0.827646	5.54e-08	1.48e-06
RGS2	Xanthobacter	0.812412	1.52e-07	3.97e-06
RGS2	Methylophilus	0.795984	4.1e-07	1.06e-05
FXYD5	Methylophilus	0.785771	7.26e-07	1.86e-05
PLIN3	Methylophilus	0.785466	7.38e-07	1.89e-05
CLEC4D	Woeseia	0.783981	8e-07	2.04e-05
NCR3	Woeseia	0.779749	1e-06	2.55e-05
GYS2	Xanthobacter	0.777008	1.16e-06	2.93e-05
SLC25A37	Woeseia	0.775755	1.24e-06	3.12e-05
PSG5	Methylophilus	0.773669	1.38e-06	3.45e-05
RGL4	Woeseia	0.769661	1.69e-06	4.19e-05
GYS2	Methylophilus	0.769205	1.73e-06	4.27e-05
AHSP	Woeseia	0.765875	2.04e-06	5.02e-05
RBKS	Woeseia	0.764171	2.22e-06	5.44e-05
PLIN3	Xanthobacter	0.762999	2.35e-06	5.74e-05
MDGA2	Xanthobacter	0.762684	2.38e-06	5.81e-05
FXYD5	Xanthobacter	0.759693	2.75e-06	6.69e-05
SLA2	Woeseia	0.75675	3.16e-06	7.65e-05
CORO1A	Woeseia	0.755411	3.37e-06	8.12e-05
NKG7	Woeseia	0.752275	3.9e-06	9.34e-05
DNAJC15	Methylophilus	0.751421	4.06e-06	9.67e-05
CD7	Woeseia	0.751101	4.12e-06	9.76e-05
KIR2DL4	Methylophilus	0.749312	4.47e-06	0.000105649
KCCAT198	Methylophilus	0.747685	4.81e-06	0.000113396
MDGA2	Methylophilus	0.744797	5.48e-06	0.000128723
TCL1B	Woeseia	0.742495	6.07e-06	0.00014214
PADI4	Woeseia	0.742132	6.17e-06	0.00014399
KIR2DL4	Xanthobacter	0.741856	6.24e-06	0.0001453
SELL	Woeseia	0.739971	6.78e-06	0.000157347
FSIP1	Xanthobacter	0.739556	6.91e-06	0.000159731
FNDC4	Methylophilus	0.738896	7.11e-06	0.00016389
AIG1	Methylophilus	0.738201	7.33e-06	0.000168392
RGS2	Woeseia	0.737896	7.42e-06	0.000170109
PVRIG	Woeseia	0.735532	8.22e-06	0.000187776
FCGR3B	Woeseia	0.735358	8.28e-06	0.000188613
FSIP1	Methylophilus	0.733798	8.85e-06	0.000200379
DNAJC15	Xanthobacter	0.732772	9.24e-06	0.00020834
LCK	Woeseia	0.732738	9.26e-06	0.00020834
FXYD2	Woeseia	0.732452	9.37e-06	0.000210245
CD28	Woeseia	0.731587	9.72e-06	0.000217415
AIG1	Xanthobacter	0.731181	9.89e-06	0.0002205
IFITM2	Woeseia	0.729653	1.05e-05	0.000233694
RHOH	Woeseia	0.729217	1.07e-05	0.000237289
IL24	Woeseia	0.728925	1.09e-05	0.000239482
GZMA	Woeseia	0.727369	1.16e-05	0.000254282
MXD1	Woeseia	0.727339	1.16e-05	0.000254282
CST7	Woeseia	0.726788	1.19e-05	0.000259385
SAMSN1	Woeseia	0.724601	1.3e-05	0.00028294
CXCR5	Woeseia	0.724468	1.31e-05	0.00028365
RP1L1	Methylophilus	0.721021	1.5e-05	0.000325278
IL22	Woeseia	0.718287	1.68e-05	0.000360812
LIMD2	Woeseia	0.718038	1.69e-05	0.000363367
TRAT1	Woeseia	0.717149	1.75e-05	0.000375342
RPL14	Xanthobacter	0.716157	1.82e-05	0.000389242
KCCAT198	Woeseia	0.712093	2.14e-05	0.000455011
RPL14	Methylophilus	0.711799	2.16e-05	0.000458924
KLRC3	Woeseia	0.710983	2.23e-05	0.00047231
CLMP	Xanthobacter	0.710757	2.25e-05	0.000475096
TAGAP	Woeseia	0.708277	2.48e-05	0.000519625
CETP	Woeseia	0.701407	3.21e-05	0.000667473
PAPPA	Xanthobacter	0.697875	3.65e-05	0.000756136
FAM183DP	Woeseia	0.696894	3.79e-05	0.000781582
CD3D	Woeseia	0.696063	3.9e-05	0.000801182
CLMP	Methylophilus	0.695522	3.98e-05	0.000812613
G6PC	Methylophilus	0.69481	4.08e-05	0.00083161
KCCAT198	Xanthobacter	0.693198	4.33e-05	0.000871901
OSM	Woeseia	0.693223	4.32e-05	0.000871901
PRR20C	Xanthobacter	0.692979	4.36e-05	0.00087408
TRBC2	Woeseia	0.692508	4.44e-05	0.000886624
TRDC	Woeseia	0.691542	4.59e-05	0.000915387
PSG5	Xanthobacter	0.691057	4.67e-05	0.000928871
PAPPA	Methylophilus	0.684854	5.81e-05	0.00114663
OR6S1	Woeseia	0.684324	5.92e-05	0.00116488
PTPN7	Woeseia	0.683648	6.06e-05	0.00118938
PRR20C	Methylophilus	0.682528	6.3e-05	0.00122671
VAV3	Xanthobacter	0.681491	6.53e-05	0.00126149
PDCD1	Woeseia	0.680803	6.69e-05	0.00128827
SPIC	Woeseia	0.679884	6.9e-05	0.00132266
KPNA2P1	Woeseia	0.678432	7.25e-05	0.00138137
RUBCNL	Woeseia	0.678384	7.26e-05	0.00138137
IMPDH2	Methylophilus	0.67828	7.29e-05	0.00138271
VAV3	Methylophilus	0.674818	8.19e-05	0.0015461
PGBD4P1	Woeseia	0.674197	8.36e-05	0.00157461
RPL29	Methylophilus	0.672618	8.81e-05	0.0016514
CEACAM3	Woeseia	0.671777	9.06e-05	0.00169386
PRDM8	Methylophilus	0.671379	9.18e-05	0.00170946
RPL29	Xanthobacter	0.67135	9.19e-05	0.00170946
FMNL1	Woeseia	0.669732	9.7e-05	0.00179422
IMPDH2	Xanthobacter	0.665602	0.000110948	0.00204789
SNHG12	Methylophilus	0.66324	0.000119724	0.00219905
FNDC4	Xanthobacter	0.65806	0.000141154	0.00257374
APOL2	Xanthobacter	0.654165	0.000159438	0.00289305
WIPF1	Woeseia	0.653557	0.000162469	0.00294093
IL2RB	Woeseia	0.652576	0.000167474	0.00302047
TTC24	Woeseia	0.652539	0.00016767	0.00302047
RAC2	Woeseia	0.65074	0.000177208	0.00318464
BCL2A1	Woeseia	0.650595	0.000177999	0.00319121
SRGN	Woeseia	0.647618	0.000194912	0.00347779
RP1L1	Xanthobacter	0.647101	0.000197992	0.00352434
CD96	Woeseia	0.646469	0.000201807	0.00357528
ADGRG3	Woeseia	0.645719	0.000206428	0.00364851
CR2	Woeseia	0.641896	0.000231444	0.00406193
AOX2P	Xanthobacter	0.640755	0.000239411	0.00419193
APOL2	Methylophilus	0.64019	0.000243447	0.00425266
LILRB2	Woeseia	0.639402	0.000249173	0.00434257
SNHG12	Xanthobacter	0.638596	0.000255152	0.00442617
KCNH4	Woeseia	0.637187	0.000265906	0.00459147
MTCO2P11	Woeseia	0.632467	0.000304908	0.00524079
SIRPG	Woeseia	0.632331	0.000306103	0.00524929
CXCL8	Woeseia	0.629877	0.000328373	0.00561832
IFNG	Woeseia	0.629327	0.000333562	0.00569411
IL2RG	Woeseia	0.629127	0.000335467	0.00571361
AOX2P	Methylophilus	0.627093	0.000355366	0.00603881
CENPB	Woeseia	-0.616908	0.000471412	0.00790326
MORF4L2P1	Xanthobacter	0.614839	0.000498687	0.00834187
G6PC	Xanthobacter	0.614391	0.000504767	0.00842477
LTA	Woeseia	0.614161	0.000507919	0.00845855
TUBB3	Methylophilus	0.61084	0.000555328	0.00918682
TUBB3	Xanthobacter	0.607624	0.000604887	0.00994085
SH2B2	Woeseia	0.607062	0.000613935	0.0100675
NFKB2	Methylophilus	0.605615	0.000637772	0.0104128
RPL23P8	Woeseia	0.604786	0.000651775	0.0106183
SH2D2A	Woeseia	0.603503	0.000674015	0.0109568
SERPINB4	Xanthobacter	0.602975	0.000683343	0.0110843
FYB1	Woeseia	0.601345	0.000712889	0.0115386
RAB33A	Woeseia	0.599246	0.000752574	0.0121286
TMSB10	Methylophilus	0.597836	0.000780288	0.0125482
MORF4L2P1	Methylophilus	0.595766	0.000822602	0.0132004
KLRC3	Methylophilus	0.594866	0.000841622	0.0134767
PRDM8	Xanthobacter	0.592852	0.000885564	0.01412
NFKB2	Xanthobacter	0.588663	0.0009834	0.0155805
MTCO2P11	Xanthobacter	0.588453	0.000988548	0.0156291
C1orf228	Woeseia	0.586886	0.00102767	0.0161043
SERPINB4	Methylophilus	0.58682	0.00102935	0.0161043
METTL22	Methylophilus	-0.585917	0.00105252	0.0164324
ICOS	Woeseia	0.585029	0.00107575	0.0167255
CCDC70	Xanthobacter	0.579777	0.00122253	0.0188512
LDHAP3	Xanthobacter	0.579777	0.00122253	0.0188512
MTCO2P11	Methylophilus	0.576448	0.0013243	0.0202951
TNFAIP8	Woeseia	0.571905	0.00147503	0.0225588
CCDC70	Methylophilus	0.569825	0.00154885	0.0235916
LDHAP3	Methylophilus	0.569825	0.00154885	0.0235916
PPP6R2	Xanthobacter	-0.565882	0.00169758	0.0257405
PRSS29P	Methylophilus	0.565522	0.00171173	0.0258623
RNF222	Woeseia	0.565265	0.00172191	0.0259637
NPAP1P6	Woeseia	0.56479	0.00174089	0.0261973
METTL22	Xanthobacter	-0.563841	0.0017793	0.0267215
KLRC3	Xanthobacter	0.562917	0.00181741	0.0272393
GPR132	Woeseia	0.560878	0.00190398	0.0284798
SLC25A38P1	Woeseia	0.560248	0.00193145	0.0288333
KYNU	Xanthobacter	0.55992	0.00194587	0.0289908
PLXNB2	Woeseia	-0.557413	0.00205928	0.0305589
PLEK	Woeseia	0.554349	0.00220559	0.0325593
RPS18	Methylophilus	0.554318	0.00220711	0.0325593
ANK1	Woeseia	0.551386	0.00235552	0.0346123
HIST1H4K	Xanthobacter	0.551454	0.00235202	0.0346123
KYNU	Methylophilus	0.549686	0.00244547	0.0357937
TMSB10	Xanthobacter	0.548312	0.00252026	0.0367449
PNRC1	Woeseia	0.547182	0.00258329	0.0375906
HIST1H4K	Methylophilus	0.545262	0.00269341	0.0391171
PPP6R2	Methylophilus	-0.54444	0.00274176	0.0397423
TMIGD2	Woeseia	0.543689	0.00278661	0.0403144
RPS18	Xanthobacter	0.54181	0.00290162	0.0418973
IL21R	Woeseia	0.541136	0.00294382	0.0424249
GATA3	Woeseia	0.540448	0.00298745	0.0429711
HIST1H4L	Woeseia	0.539703	0.00303535	0.0435765
BHMG1	Methylophilus	0.536464	0.00325124	0.0464977
BBS1	Woeseia	-0.533972	0.00342615	0.0489059

## Sheet: Table S6
Table S6. The PFS related genes of the harmful microbiota cluster
gene	genus	cor	p.value	qvalue
CGA	Xanthobacter	0.999908	4.05e-50	2.32e-46
PRSS56	Xanthobacter	0.999106	2.94e-37	8.42e-34
INHA	Xanthobacter	0.995968	9.24e-29	6.62e-26
PRSS56	Methylophilus	0.994871	2.1e-27	1.09e-24
COX6B2	Xanthobacter	0.994555	4.55e-27	2.18e-24
RNASET2	Xanthobacter	0.991409	1.68e-24	7.41e-22
CGA	Methylophilus	0.99079	4.14e-24	1.7e-21
INHA	Methylophilus	0.990017	1.17e-23	4.49e-21
UGT2B7	Methylophilus	0.988766	5.41e-23	1.63e-20
UGT2B7	Xanthobacter	0.987269	2.73e-22	7.45e-20
C20orf141	Methylophilus	0.985484	1.49e-21	3.71e-19
FAM25A	Methylophilus	0.985337	1.69e-21	4.05e-19
COX6B2	Methylophilus	0.983439	8.16e-21	1.8e-18
RNASET2	Methylophilus	0.981451	3.52e-20	7.48e-18
FAM25A	Xanthobacter	0.98035	7.41e-20	1.52e-17
C20orf141	Xanthobacter	0.975745	1.11e-18	1.88e-16
RAB42	Xanthobacter	0.974196	2.47e-18	3.93e-16
GRAMD1B	Xanthobacter	0.972061	6.86e-18	1.06e-15
RAB42	Methylophilus	0.968072	3.8e-17	5.59e-15
GCKR	Methylophilus	0.96482	1.32e-16	1.89e-14
KCNH5	Methylophilus	0.963419	2.17e-16	2.96e-14
GRAMD1B	Methylophilus	0.962423	3.06e-16	4.08e-14
FAM9B	Xanthobacter	0.955302	2.81e-15	3.42e-13
FAM9B	Methylophilus	0.945011	3.91e-14	4.49e-12
KCNH5	Xanthobacter	0.94354	5.47e-14	6.15e-12
CDH4	Methylophilus	0.940317	1.11e-13	1.2e-11
CDH4	Xanthobacter	0.938964	1.47e-13	1.53e-11
GCKR	Xanthobacter	0.934268	3.74e-13	3.58e-11
TPBGL	Xanthobacter	0.930711	7.28e-13	6.73e-11
RPS14P4	Xanthobacter	0.925703	1.75e-12	1.55e-10
TPBGL	Methylophilus	0.925508	1.81e-12	1.57e-10
SLC6A17	Xanthobacter	0.922562	2.95e-12	2.48e-10
PTGS1	Xanthobacter	0.919703	4.64e-12	3.75e-10
SLC6A17	Methylophilus	0.91606	8.1e-12	6.45e-10
RPS14P4	Methylophilus	0.913667	1.15e-11	9.04e-10
PTGS1	Methylophilus	0.909973	1.94e-11	1.48e-09
OR2AT4	Xanthobacter	0.90373	4.48e-11	3.38e-09
DNER	Methylophilus	0.893799	1.51e-10	1.11e-08
OR2AT4	Methylophilus	0.892998	1.66e-10	1.19e-08
ERO1A	Methylophilus	0.88792	2.95e-10	2.06e-08
PKHD1	Methylophilus	0.885704	3.75e-10	2.59e-08
FAM133CP	Xanthobacter	0.883277	4.86e-10	3.28e-08
ERO1A	Xanthobacter	0.880587	6.44e-10	4.29e-08
FAM133CP	Methylophilus	0.870507	1.74e-09	1.12e-07
DNER	Xanthobacter	0.86982	1.86e-09	1.18e-07
PKHD1	Xanthobacter	0.865892	2.67e-09	1.66e-07
QARS	Methylophilus	0.864236	3.1e-09	1.91e-07
C8orf87	Xanthobacter	0.863935	3.18e-09	1.94e-07
FXYD2	Xanthobacter	0.86318	3.41e-09	2.06e-07
RN7SL172P	Woeseia	0.859617	4.66e-09	2.78e-07
CDH16	Xanthobacter	0.859473	4.72e-09	2.79e-07
PAK3	Xanthobacter	0.857579	5.55e-09	3.2e-07
PDE10A	Methylophilus	0.856029	6.33e-09	3.59e-07
CNDP2	Xanthobacter	0.854015	7.49e-09	4.21e-07
FXYD2	Methylophilus	0.852855	8.25e-09	4.59e-07
PAK3	Methylophilus	0.851638	9.11e-09	5.02e-07
C8orf87	Methylophilus	0.850615	9.91e-09	5.36e-07
QARS	Xanthobacter	0.849016	1.13e-08	6.04e-07
CDH16	Methylophilus	0.846685	1.36e-08	7e-07
GREB1L	Xanthobacter	0.847033	1.32e-08	7e-07
GREB1L	Methylophilus	0.846696	1.36e-08	7e-07
CNDP2	Methylophilus	0.844089	1.66e-08	8.43e-07
PDE10A	Xanthobacter	0.827646	5.54e-08	2.69e-06
RGS2	Xanthobacter	0.812412	1.52e-07	7.08e-06
RPSAP51	Xanthobacter	0.810947	1.67e-07	7.71e-06
PRTN3	Woeseia	0.807126	2.11e-07	9.61e-06
RPSAP51	Methylophilus	0.798081	3.63e-07	1.61e-05
RGS2	Methylophilus	0.795984	4.1e-07	1.81e-05
PLIN3	Methylophilus	0.785466	7.38e-07	3.18e-05
ANGPTL4	Xanthobacter	0.784266	7.88e-07	3.37e-05
ANGPTL4	Methylophilus	0.779437	1.02e-06	4.33e-05
GYS2	Xanthobacter	0.777008	1.16e-06	4.88e-05
SLC25A37	Woeseia	0.775755	1.24e-06	5.17e-05
PSG5	Methylophilus	0.773669	1.38e-06	5.68e-05
RGL4	Woeseia	0.769661	1.69e-06	6.81e-05
GYS2	Methylophilus	0.769205	1.73e-06	6.92e-05
RBKS	Woeseia	0.764171	2.22e-06	8.76e-05
PLIN3	Xanthobacter	0.762999	2.35e-06	9.21e-05
MDGA2	Xanthobacter	0.762684	2.38e-06	9.29e-05
DNAJC15	Methylophilus	0.751421	4.06e-06	0.000153245
CD7	Woeseia	0.751101	4.12e-06	0.000154283
KCCAT198	Methylophilus	0.747685	4.81e-06	0.000179131
MDGA2	Methylophilus	0.744797	5.48e-06	0.000202667
FSIP1	Xanthobacter	0.739556	6.91e-06	0.000253793
FNDC4	Methylophilus	0.738896	7.11e-06	0.000259539
MYO1E	Xanthobacter	0.738433	7.25e-06	0.00026314
RGS2	Woeseia	0.737896	7.42e-06	0.000267637
FCGR3B	Woeseia	0.735358	8.28e-06	0.000296699
FSIP1	Methylophilus	0.733798	8.85e-06	0.000315154
MYO1E	Methylophilus	0.733353	9.02e-06	0.000319191
DNAJC15	Xanthobacter	0.732772	9.24e-06	0.000325143
FXYD2	Woeseia	0.732452	9.37e-06	0.000327565
CD28	Woeseia	0.731587	9.72e-06	0.00033769
IFITM2	Woeseia	0.729653	1.05e-05	0.00036184
RHOH	Woeseia	0.729217	1.07e-05	0.0003663
GZMA	Woeseia	0.727369	1.16e-05	0.000391345
MXD1	Woeseia	0.727339	1.16e-05	0.000391345
CMTM2	Woeseia	0.725409	1.26e-05	0.000420355
SAMSN1	Woeseia	0.724601	1.3e-05	0.000430403
IL22	Woeseia	0.718287	1.68e-05	0.000548897
CXCR4	Woeseia	0.716386	1.81e-05	0.000588507
RPL14	Xanthobacter	0.716157	1.82e-05	0.000590502
KCCAT198	Woeseia	0.712093	2.14e-05	0.000688355
RPL14	Methylophilus	0.711799	2.16e-05	0.000692359
TECTB	Methylophilus	0.703554	2.96e-05	0.000922126
PAPPA	Xanthobacter	0.697875	3.65e-05	0.00112581
G6PC	Methylophilus	0.69481	4.08e-05	0.00124531
KCCAT198	Xanthobacter	0.693198	4.33e-05	0.00129234
OSM	Woeseia	0.693223	4.32e-05	0.00129234
TRDC	Woeseia	0.691542	4.59e-05	0.00135725
PSG5	Xanthobacter	0.691057	4.67e-05	0.00137382
PAPPA	Methylophilus	0.684854	5.81e-05	0.00167502
PTPN7	Woeseia	0.683648	6.06e-05	0.00173789
IMPDH2	Methylophilus	0.67828	7.29e-05	0.00199917
KPNA2P1	Woeseia	0.678432	7.25e-05	0.00199917
RUBCNL	Woeseia	0.678384	7.26e-05	0.00199917
LTB	Woeseia	0.673201	8.65e-05	0.00232689
RPL29	Methylophilus	0.672618	8.81e-05	0.00236138
CEACAM3	Woeseia	0.671777	9.06e-05	0.00241685
PRDM8	Methylophilus	0.671379	9.18e-05	0.00242869
RPL29	Xanthobacter	0.67135	9.19e-05	0.00242869
FMNL1	Woeseia	0.669732	9.7e-05	0.00253836
IMPDH2	Xanthobacter	0.665602	0.000110948	0.0028912
SNHG12	Methylophilus	0.66324	0.000119724	0.00309179
FNDC4	Xanthobacter	0.65806	0.000141154	0.0035966
WIPF1	Woeseia	0.653557	0.000162469	0.00410325
HES7	Methylophilus	0.651658	0.000172283	0.004332
BCL2A1	Woeseia	0.650595	0.000177999	0.00445619
SRGN	Woeseia	0.647618	0.000194912	0.00483736
AOX2P	Xanthobacter	0.640755	0.000239411	0.00581586
SNHG12	Xanthobacter	0.638596	0.000255152	0.00613368
HES7	Xanthobacter	0.635012	0.000283297	0.00673917
SIRPG	Woeseia	0.632331	0.000306103	0.00722177
CXCL8	Woeseia	0.629877	0.000328373	0.00771541
IL2RG	Woeseia	0.629127	0.000335467	0.00784992
MICD	Xanthobacter	0.627372	0.000352573	0.00821666
AOX2P	Methylophilus	0.627093	0.000355366	0.00824823
TECTB	Xanthobacter	0.621508	0.000415432	0.00948872
MORF4L2P1	Xanthobacter	0.614839	0.000498687	0.0113003
G6PC	Xanthobacter	0.614391	0.000504767	0.011393
MICD	Methylophilus	0.612053	0.000537575	0.0119919
TUBB3	Methylophilus	0.61084	0.000555328	0.0123399
GNA15	Methylophilus	0.610079	0.000566712	0.0125442
TUBB3	Xanthobacter	0.607624	0.000604887	0.0131856
SH2B2	Woeseia	0.607062	0.000613935	0.0133322
NFKB2	Methylophilus	0.605615	0.000637772	0.0137457
RPL23P8	Woeseia	0.604786	0.000651775	0.0139949
SERPINB4	Xanthobacter	0.602975	0.000683343	0.0146179
FYB1	Woeseia	0.601345	0.000712889	0.0151933
RAB33A	Woeseia	0.599246	0.000752574	0.0159207
TMSB10	Methylophilus	0.597836	0.000780288	0.0164463
FFAR2	Woeseia	0.597415	0.000788742	0.0165636
DNAJC1	Xanthobacter	0.595647	0.000825099	0.0172011
MORF4L2P1	Methylophilus	0.595766	0.000822602	0.0172011
DNAJC1	Methylophilus	0.593003	0.000882208	0.0182588
PRDM8	Xanthobacter	0.592852	0.000885564	0.0182624
NFKB2	Xanthobacter	0.588663	0.0009834	0.0200635
SERPINB4	Methylophilus	0.58682	0.00102935	0.0207062
LIPK	Xanthobacter	0.584398	0.00109255	0.0215987
GNA15	Xanthobacter	0.583021	0.00112995	0.0222612
CCDC70	Xanthobacter	0.579777	0.00122253	0.0239208
LDHAP3	Xanthobacter	0.579777	0.00122253	0.0239208
PORCN	Methylophilus	0.577525	0.00129062	0.0250126
TNFAIP8	Woeseia	0.571905	0.00147503	0.028282
CCDC70	Methylophilus	0.569825	0.00154885	0.0295001
LDHAP3	Methylophilus	0.569825	0.00154885	0.0295001
HIST1H3F	Woeseia	0.56902	0.00157826	0.0299607
LDHA	Methylophilus	0.56735	0.00164081	0.0309433
LIPK	Methylophilus	0.566307	0.00168096	0.0315966
PPP6R2	Xanthobacter	-0.565882	0.00169758	0.0318047
PRSS29P	Methylophilus	0.565522	0.00171173	0.0319653
LILRP1	Woeseia	0.562181	0.00184824	0.0342912
GPR132	Woeseia	0.560878	0.00190398	0.0350981
SLC25A38P1	Woeseia	0.560248	0.00193145	0.0354905
KYNU	Xanthobacter	0.55992	0.00194587	0.0356412
RPL39	Methylophilus	0.55801	0.00203178	0.0369785
SERPINB8	Methylophilus	0.556954	0.00208068	0.0377485
PLEK	Woeseia	0.554349	0.00220559	0.0397905
RPS18	Methylophilus	0.554318	0.00220711	0.0397905
SERPINB8	Xanthobacter	0.552714	0.00228727	0.0411063
ANK1	Woeseia	0.551386	0.00235552	0.0419385
HIST1H4K	Xanthobacter	0.551454	0.00235202	0.0419385
RPL19	Xanthobacter	0.551221	0.00236415	0.0419619
KYNU	Methylophilus	0.549686	0.00244547	0.0431382
TMSB10	Xanthobacter	0.548312	0.00252026	0.0441856
PNRC1	Woeseia	0.547182	0.00258329	0.0451524
HIST1H4K	Methylophilus	0.545262	0.00269341	0.0469341
PPP6R2	Methylophilus	-0.54444	0.00274176	0.0476319
TMIGD2	Woeseia	0.543689	0.00278661	0.0482647
R3HDM4	Woeseia	0.541873	0.00289768	0.0499549
RPS18	Xanthobacter	0.54181	0.00290162	0.0499549
ALG1L13P	Woeseia	0.541241	0.00293723	0.0504166
PORCN	Xanthobacter	0.539781	0.0030303	0.0518588
BHMG1	Methylophilus	0.536464	0.00325124	0.0554743
RNF149	Woeseia	0.532627	0.00352388	0.0599479
RPL19	Methylophilus	0.532306	0.00354758	0.0601723
LCP2	Woeseia	0.531419	0.00361367	0.0611126
CASP14	Methylophilus	0.529365	0.00377083	0.0635829
UBA52	Woeseia	0.528749	0.0038191	0.0641037
LDHA	Xanthobacter	0.528534	0.00383601	0.0641161
FCAR	Woeseia	0.526496	0.00400008	0.0666642
DDIT4	Xanthobacter	0.52301	0.00429458	0.0711585
C5AR1	Woeseia	0.522558	0.00433407	0.0716059
CDCP1	Methylophilus	0.522086	0.00437565	0.072085
CD53	Woeseia	0.521695	0.00441033	0.0722413
RNF185	Woeseia	-0.521786	0.00440228	0.0722413
DDIT4	Methylophilus	0.519915	0.0045713	0.0746645
IGBP1	Methylophilus	0.51844	0.00470846	0.0766863
CIAPIN1P	Woeseia	0.513238	0.00522041	0.084306
HAVCR1	Xanthobacter	0.512616	0.00528469	0.084866
TRDC	Methylophilus	0.510998	0.00545497	0.0873557
CRYBG3	Woeseia	-0.510162	0.00554479	0.0882604
IQSEC2	Woeseia	-0.509245	0.00564478	0.0893964
RPL39	Xanthobacter	0.508943	0.00567804	0.0896755
BHMG1	Xanthobacter	0.508645	0.00571103	0.0899488
RPL28	Woeseia	0.504704	0.0061626	0.0967951
EVA1C	Xanthobacter	0.504029	0.00624288	0.097788
PRDM8	Woeseia	0.50277	0.00639503	0.0998984
GNG12	Woeseia	-0.50181	0.00651323	0.101193
FAM133CP	Woeseia	0.500893	0.00662767	0.102416
RHOG	Woeseia	0.500507	0.00667647	0.102893
UNC93B3	Methylophilus	0.497257	0.00709875	0.108526
FAU	Woeseia	0.495504	0.00733578	0.111554
HAVCR1	Methylophilus	0.493909	0.00755718	0.114315
MBOAT7	Woeseia	0.493553	0.0076074	0.114772
RBKS	Xanthobacter	0.493317	0.00764089	0.114974
URB1	Woeseia	-0.492829	0.00771031	0.115112
RYK	Woeseia	-0.491538	0.00789671	0.117589
SMILR	Methylophilus	0.490063	0.00811446	0.120519
RBMY2QP	Methylophilus	0.486153	0.00871593	0.128785
ETV3L	Woeseia	0.485455	0.00882715	0.129759
IGBP1	Xanthobacter	0.485513	0.00881788	0.129759
UTP14A	Methylophilus	0.485021	0.00889687	0.130449
OR2AT4	Woeseia	0.484527	0.00897687	0.131287
EVA1C	Methylophilus	0.483805	0.00909478	0.132245
MLXIP	Woeseia	-0.483703	0.00911159	0.132245
RAB31	Methylophilus	0.483061	0.00921772	0.133447
TRDC	Xanthobacter	0.481048	0.0095572	0.138014
AQP9	Woeseia	0.478917	0.009928	0.141938

## Sheet: Table S7
Table S7. Details of the microbial prognostic model
Microbial genera	Coef	HR	HR.95L	HR.95H	pvalue
Xanthobacter	0.64	1.89452	1.25704	2.85529	0.0022658
Pantoea	0.454	1.57384	1.00455	2.46577	0.0477295
Oscillospira	0.355	1.42602	0.994578	2.04462	0.0535587
Hydrogenispora	0.312	1.36582	0.987006	1.89002	0.0599655
Peptococcus	0.577	1.78052	1.20784	2.62474	0.00357214
Glycomyces	0.359	1.43164	0.966542	2.12054	0.0734248
Model=Xanthobacter*0.64+Pantoea*0.454+Oscillospira*0.355+Hydrogenispora*0.312+Peptococcus*0.577+Glycomyces*0.359
